# Supplementary material for: Impact of the COVID-19 pandemic on maternal mental health, early childhood development, and parental practices: a global scoping review
Source: BMC Public Health. 2023 Feb 24;23:388. doi: 10.1186/s12889-023-15003-4 (PMC9950022; doi:10.1186/s12889-023-15003-4)
Supplement: Supplementary file 1 — Additional file 1. [file 12889_2023_15003_MOESM1_ESM.zip]

Archive with 6 entries (6 files):
- 12889_2023_15003_MOESM1_ESM.docx
- 12889_2023_15003_MOESM2_ESM.docx
- 12889_2023_15003_MOESM3_ESM.docx
- 12889_2023_15003_MOESM4_ESM.docx
- 12889_2023_15003_MOESM5_ESM.docx
- 12889_2023_15003_MOESM6_ESM.docx
